# Supplementary material for: Variant in the PLCG2 Gene May Cause a Phenotypic Overlap of APLAID/PLAID: Case Series and Literature Review
Source: J Clin Med. 2022 Jul 27;11(15):4369. doi: 10.3390/jcm11154369 (PMC9368933; doi:10.3390/jcm11154369)
Supplement: Supplementary file 1 [file jcm-11-04369-s001.zip]

Archive with 1 entries (1 files):
- jcm-1833379-Supplementary.pdf
